# Supplementary material for: Catalytic Activity of Thermolyzed [Co(NH3)6][Fe(CN)6] in CO Hydrogenation Reaction
Source: Molecules. 2021 Jun 22;26(13):3782. doi: 10.3390/molecules26133782 (PMC8270307; doi:10.3390/molecules26133782)
Supplement: Supplementary file 1 [file molecules-26-03782-s001.zip]

Archive with 1 entries (1 files):
- molecules-1233299-supplementary.pdf
